# Supplementary material for: Identifying cortical structure markers of resilience to adversity in young people using surface-based morphometry
Source: Soc Cogn Affect Neurosci. 2024 Jan 27;19(1):nsae006. doi: 10.1093/scan/nsae006 (PMC10868125; doi:10.1093/scan/nsae006)
Supplement: nsae006_Supp [file nsae006_supp.zip]

Archive with 1 entries (1 files):
- scan-23-153-File006.docx
